# Supplementary material for: FCMpy: a python module for constructing and analyzing fuzzy cognitive maps
Source: PeerJ Comput Sci. 2022 Sep 23;8:e1078. doi: 10.7717/peerj-cs.1078 (PMC9575875; doi:10.7717/peerj-cs.1078)
Supplement: Supplemental Information 1 — The replication script (in Jupiter notebook), data files and the virtual environment for replicating the examples. [file peerj-cs-08-1078-s001.zip › Replication_Materials_PJ/data_test.xlsx]

## Sheet: Expert_1
From	To	-VL	-L	-M	-H	-VH	NA	+VL	+L	+M	+H	+VH
C1	C1
C1	C2											1
C1	C3
C1	C4
C2	C1										1
C2	C2
C2	C3
C2	C4
C3	C1										1
C3	C2
C3	C3
C3	C4							1
C4	C1
C4	C2
C4	C3
C4	C4

## Sheet: Expert_2
From	To	-VL	-L	-M	-H	-VH	NA	+VL	+L	+M	+H	+VH
C1	C1
C1	C2											1
C1	C3
C1	C4
C2	C1											1
C2	C2
C2	C3
C2	C4
C3	C1									1
C3	C2
C3	C3
C3	C4								1
C4	C1
C4	C2
C4	C3
C4	C4

## Sheet: Expert_3
From	To	-VL	-L	-M	-H	-VH	NA	+VL	+L	+M	+H	+VH
C1	C1
C1	C2										1
C1	C3
C1	C4
C2	C1										1
C2	C2
C2	C3
C2	C4
C3	C1									1
C3	C2
C3	C3
C3	C4							1
C4	C1
C4	C2
C4	C3
C4	C4

## Sheet: Expert_4
From	To	-VL	-L	-M	-H	-VH	NA	+VL	+L	+M	+H	+VH
C1	C1
C1	C2										1
C1	C3
C1	C4
C2	C1									1
C2	C2
C2	C3
C2	C4
C3	C1									1
C3	C2
C3	C3
C3	C4							1
C4	C1
C4	C2
C4	C3
C4	C4

## Sheet: Expert_5
From	To	-VL	-L	-M	-H	-VH	NA	+VL	+L	+M	+H	+VH
C1	C1
C1	C2										1
C1	C3
C1	C4
C2	C1									1
C2	C2
C2	C3
C2	C4
C3	C1									1
C3	C2
C3	C3
C3	C4
C4	C1
C4	C2
C4	C3
C4	C4

## Sheet: Expert_6
From	To	-VL	-L	-M	-H	-VH	NA	+VL	+L	+M	+H	+VH
C1	C1
C1	C2									1
C1	C3
C1	C4
C2	C1									1
C2	C2
C2	C3
C2	C4
C3	C1
C3	C2
C3	C3
C3	C4
C4	C1
C4	C2
C4	C3
C4	C4
