# Supplementary material for: FCMpy: a python module for constructing and analyzing fuzzy cognitive maps
Source: PeerJ Comput Sci. 2022 Sep 23;8:e1078. doi: 10.7717/peerj-cs.1078 (PMC9575875; doi:10.7717/peerj-cs.1078)
Supplement: Supplemental Information 1 — The replication script (in Jupiter notebook), data files and the virtual environment for replicating the examples. [file peerj-cs-08-1078-s001.zip › Replication_Materials_PJ/myenv/pyvenv.cfg]

home = C:\Python39
implementation = CPython
version_info = 3.9.1.final.0
virtualenv = 20.14.1
include-system-site-packages = false
base-prefix = C:\Python39
base-exec-prefix = C:\Python39
base-executable = C:\Python39\python.exe
