# Supplementary material for: FCMpy: a python module for constructing and analyzing fuzzy cognitive maps
Source: PeerJ Comput Sci. 2022 Sep 23;8:e1078. doi: 10.7717/peerj-cs.1078 (PMC9575875; doi:10.7717/peerj-cs.1078)
Supplement: Supplemental Information 1 — The replication script (in Jupiter notebook), data files and the virtual environment for replicating the examples. [file peerj-cs-08-1078-s001.zip › Replication_Materials_PJ/myenv/Scripts/activate.nu]

# This command prepares the required environment variables
def-env activate-virtualenv [] {
    def is-string [x] {
        ($x | describe) == 'string'
    }

    def has-env [name: string] {
        $name in (env).name
    }

    let is-windows = ((sys).host.name | str downcase) == 'windows'
    let virtual-env = 'C:\PhD\FCM_Projects\Publication\PeerJ\test_package\myenv'
    let bin = 'Scripts'
    let path-sep = ';'
    let path-name = if $is-windows {
        if (has-env 'Path') {
            'Path'
        } else {
            'PATH'
        }
    } else {
        'PATH'
    }

    let old-path = (
        if $is-windows {
            if (has-env 'Path') {
                $env.Path
            } else {
                $env.PATH
            }
        } else {
            $env.PATH
        } | if (is-string $in) {
            # if Path/PATH is a string, make it a list
            $in | split row $path-sep | path expand
        } else {
            $in
        }
    )

    let venv-path = ([$virtual-env $bin] | path join)
    let new-path = ($old-path | prepend $venv-path | str collect $path-sep)

    # Creating the new prompt for the session
    let virtual-prompt = if ('' == '') {
        $'(char lparen)($virtual-env | path basename)(char rparen) '
    } else {
        '() '
    }

    # Back up the old prompt builder
    let old-prompt-command = if (has-env 'VIRTUAL_ENV') && (has-env '_OLD_PROMPT_COMMAND') {
        $env._OLD_PROMPT_COMMAND
    } else {
        if (has-env 'PROMPT_COMMAND') {
            $env.PROMPT_COMMAND
        } else {
            ''
        }
    }

    # If there is no default prompt, then only the env is printed in the prompt
    let new-prompt = if (has-env 'PROMPT_COMMAND') {
        if ($old-prompt-command | describe) == 'block' {
            { $'($virtual-prompt)(do $old-prompt-command)' }
        } else {
            { $'($virtual-prompt)($old-prompt-command)' }
        }
    } else {
        { $'($virtual-prompt)' }
    }

    # Environment variables that will be batched loaded to the virtual env
    let new-env = {
        $path-name          : $new-path
        VIRTUAL_ENV         : $virtual-env
        _OLD_VIRTUAL_PATH   : ($old-path | str collect $path-sep)
        _OLD_PROMPT_COMMAND : $old-prompt-command
        PROMPT_COMMAND      : $new-prompt
        VIRTUAL_PROMPT      : $virtual-prompt
    }

    # Activate the environment variables
    load-env $new-env
}

# Activate the virtualenv
activate-virtualenv

alias pydoc = python -m pydoc
alias deactivate = source 'C:\PhD\FCM_Projects\Publication\PeerJ\test_package\myenv\Scripts\deactivate.nu'
