# Supplementary material for: FCMpy: a python module for constructing and analyzing fuzzy cognitive maps
Source: PeerJ Comput Sci. 2022 Sep 23;8:e1078. doi: 10.7717/peerj-cs.1078 (PMC9575875; doi:10.7717/peerj-cs.1078)
Supplement: Supplemental Information 1 — The replication script (in Jupiter notebook), data files and the virtual environment for replicating the examples. [file peerj-cs-08-1078-s001.zip › Replication_Materials_PJ/myenv/Scripts/deactivate.nu]

def-env deactivate-virtualenv [] {
    def has-env [name: string] {
        $name in (env).name
    }

    let is-windows = ((sys).host.name | str downcase) == 'windows'

    let path-name = if $is-windows {
        if (has-env 'Path') {
            'Path'
        } else {
            'PATH'
        }
    } else {
        'PATH'
    }

    load-env { $path-name : $env._OLD_VIRTUAL_PATH }

    let-env PROMPT_COMMAND = $env._OLD_PROMPT_COMMAND

    # Hiding the environment variables that were created when activating the env
    hide _OLD_VIRTUAL_PATH
    hide _OLD_PROMPT_COMMAND
    hide VIRTUAL_ENV
    hide VIRTUAL_PROMPT
}

deactivate-virtualenv

hide pydoc
hide deactivate
