# Supplementary material for: FCMpy: a python module for constructing and analyzing fuzzy cognitive maps
Source: PeerJ Comput Sci. 2022 Sep 23;8:e1078. doi: 10.7717/peerj-cs.1078 (PMC9575875; doi:10.7717/peerj-cs.1078)
Supplement: Supplemental Information 1 — The replication script (in Jupiter notebook), data files and the virtual environment for replicating the examples. [file peerj-cs-08-1078-s001.zip › Replication_Materials_PJ/output.csv]

name	b1	L	slope	h	train_error	test_error	training_time	weights	importance	filename
iris	1.00	0	1.00	1.00	0.1613202515361981	0.16131845087352956	0.0031916	[[ 0.87938436 -0.05353936 1. ] [-0.08401687 0.87938436 -0.57062015] [ 0.58553838 -0.21291639 0.87938436]]	[[ 1. ] [-0.38801153] [-0.70008443]]	data/iris.arff
