# Supplementary material for: FCMpy: a python module for constructing and analyzing fuzzy cognitive maps
Source: PeerJ Comput Sci. 2022 Sep 23;8:e1078. doi: 10.7717/peerj-cs.1078 (PMC9575875; doi:10.7717/peerj-cs.1078)
Supplement: Supplemental Information 1 — The replication script (in Jupiter notebook), data files and the virtual environment for replicating the examples. [file peerj-cs-08-1078-s001.zip › Replication_Materials_PJ/Replication_Script_Peer_J.ipynb]

# %% [markdown]
#### FCMpy: A Python Module for Constructing andAnalyzing Fuzzy Cognitive Maps

# %% [markdown]
#### ExpertFcm Module

# %% [code]
from fcmpy import ExpertFcm

# %% [code]
import numpy as np

# %% [code]
import matplotlib.pyplot as plt

# %% [code]
fcm = ExpertFcm()

# %% [code]
# Define linguistic terms used in the data
fcm.linguistic_terms = {
                        '-vh': [-1, -1, -0.75],
                        '-h': [-1, -0.75, -0.50],
                        '-m': [-0.75, -0.5, -0.25], 
                        '-l': [-0.5, -0.25, 0],
                        '-vl': [-0.25, 0, 0],
                        'na': [-0.001, 0, 0.001],
                        '+vl': [0, 0, 0.25],
                        '+l': [0, 0.25, 0.50],
                        '+m': [0.25, 0.5, 0.75],
                        '+h': [0.5, 0.75, 1],
                        '+vh':  [0.75, 1, 1]
                        }

# %% [code]
# Read data
data = fcm.read_data(file_path='data_test.xlsx', 
                     check_consistency=False, engine='openpyxl')

# %% [code]
# Calculate information entropy
entropy = fcm.entropy(data)

# %% [markdown]
- #### Building FCMs step by step

# %% [code]
# Define a universe of discouse
fcm.universe = np.arange(-1, 1.001, 0.001)

# %% [code]
# Define fuzzy membership functions
fcm.fuzzy_membership = fcm.automf(method='trimf')

# %% [code]
# Apply fuzzy implication rule
mfs = fcm.fuzzy_membership
act_pvh = fcm.fuzzy_implication(mfs['+vh'], weight= 0.33, method ='Mamdani')
act_pm = fcm.fuzzy_implication(mfs['+m'], weight=0.16, method ='Mamdani')
act_ph = fcm.fuzzy_implication(mfs['+h'], weight=0.5, method ='Mamdani')
activatedMamdani = {'+vh': act_pvh,'+h': act_ph,'+m': act_pm}

# %% [code]
# Apply fuzzy aggregation operation
import functools
aggregated = functools.reduce(lambda x,y:fcm.aggregate(x=x, y=y, method='fMax'),
                                                      [activatedMamdani[i] for i in activatedMamdani.keys()])

# %% [code]
# Defuzify the aggregated membership functions
dfuz = fcm.defuzz(x=fcm.universe, mfx=aggregated, method='centroid')

# %% [markdown]
- #### Building FCMs based on data using the build() method

# %% [code]
weight_matrix = fcm.build(data=data, implication_method = 'Mamdani',
                          aggregation_method ='fMax', defuzz_method='centroid')

# %% [markdown]
#### Simulation Module

# %% [code]
from fcmpy import FcmSimulator
import pandas as pd

# %% [code]
# Create the FCM connection matrix
w = np.asarray([[0.0, 0.0, 0.6, 0.9, 0.0, 0.0, 0.0, 0.8],
                [0.1, 0.0, 0.0, 0.0, 0.0, 0.0, 0.2, 0.5],
                [0.0, 0.7, 0.0, 0.0, 0.9, 0.0, 0.4, 0.1],
                [0.4, 0.0, 0.0, 0.0, 0.0, 0.9, 0.0, 0.0],
                [0.0, 0.0, 0.0, 0.0, 0.0, -0.9, 0.0, 0.3],
                [-0.3, 0.0, 0.0, 0.0, 0.0, 0.0, 0.0, 0.0],
                [0.0, 0.0, 0.0, 0.0, 0.0, 0.8, 0.4, 0.9],
                [0.1, 0.0, 0.0, 0.0, 0.0, 0.1, 0.6, 0.0]])
weight_matrix = pd.DataFrame(w,columns=['C1','C2','C3','C4','C5','C6','C7','C8'])

# %% [code]
# Specify the initial states
init_state = {'C1': 1,'C2': 1,'C3': 0,'C4': 0,'C5': 0,'C6': 0,'C7': 0,'C8': 0}

# %% [code]
sim = FcmSimulator()

# %% [code]
# Run the simulation
res = sim.simulate(initial_state=init_state, weight_matrix=weight_matrix,
                   transfer='sigmoid', inference='mKosko', l=1,
                   thresh=0.001, iterations=50)

# %% [markdown]
## Machine Learning

# %% [markdown]
- #### Hebbian Learning

# %% [code]
from fcmpy import NHL
from fcmpy import AHL

# %% [code]
# Create a weight matrix for the Water Tank example
w_init_WT = np.asarray([[0,-0.4,-0.25,0,0.3],[0.36,0,0,0,0],
                     [0.45,0,0,0,0],[-0.9,0,0,0,0],
                     [0,0.6,0,0.3,0]])

w_init_WT = pd.DataFrame(w_init_WT,columns=['C1','C2','C3','C4','C5'],
                      index = ['C1','C2','C3','C4','C5'])

# %% [code]
# Initial values of the concepts
init_states_WT = {'C1': 0.40,'C2': 0.7077,'C3': 0.612,'C4': 0.717,'C5': 0.30}

# %% [code]
# DOCs
doc_values_WT = {'C1':[0.68,0.74],'C5':[0.74,0.8]}

# %% [code]
# NHL
nhl = NHL(state_vector=init_states_WT,
          weight_matrix=w_init_WT, doc_values=doc_values_WT)

res_nhl = nhl.run(learning_rate = 0.01, l=.98, iterations=100)

# %% [code]
# AHL
activation_pattern_WT = {0:['C1'], 1:['C2','C3'], 2: ['C5'], 3: ['C4']}

ahl = AHL(state_vector=init_states_WT, weight_matrix=w_init_WT,
          activation_pattern=activation_pattern_WT,doc_values=doc_values_WT)

res_ahl = ahl.run(decay=0.03, learning_rate = 0.01, l=1, iterations=100, 
              transfer='sigmoid', thresh = 0.002, 
              auto_learn=False,b1=0.003, lbd1=0.1, b2=0.005, lbd2=1)

# %% [code]
from fcmpy import RCGA

# %% [code]
# Generate Longitudinal Data
sim = FcmSimulator()

data_WT = sim.simulate(initial_state=init_states_WT,weight_matrix=w_init_WT,
                             transfer='sigmoid',inference='mKosko', thresh=0.001,iterations=50, l=1)

# Select two time points
data_WT = data_WT.iloc[:3]

# %% [code]
# Generational Approach
rcga = RCGA(data=data_WT, population_size=100,
            ga_type='generational')

rcga.run(n_iterations=30000, threshold=0.99)

# %% [code]
# Steady State Approach
rcga = RCGA(data=data_WT, population_size=100, ga_type='ssga')

rcga.run(n_iterations=30000, threshold=0.99)

# %% [code]
rcga.fitness

# %% [code]
rcga.solution

# %% [code]
from fcmpy import ISE
from fcmpy import OSE

# %% [code]
# Calculate the in sample and out of sample errors
val_ise = ISE()
val_ose = OSE()
error_ise = val_ise.validate(initial_state=init_states_WT,weight_matrix=rcga.solution,
                             data=data_WT,transfer='sigmoid', inference='mKosko', l=1)

# %% [code]
error_ose, std = val_ose.validate(weight_matrix=rcga.solution,data=data_WT,
                                  low=0, high=1,k_validation=100, transfer='sigmoid',inference='mKosko', l=1)

# %% [code]
print(f"in-sample error: {error_ise}, \nout-of-sample error: {error_ose}, std: {std}" )

# %% [markdown]
- #### Classification Algorithms

# %% [code]
from fcmpy.ml.classification.eltcn import run

# %% [code]
path ='data'
results = run(path)

# %% [code]
# average of the feature weight matrices
print(results['iris.arff']['avgW'])

# %% [code]
# weight matrix connecting feature nodes with class nodes
print(results['iris.arff']['classW'])

# %% [code]
import fcmpy.ml.classification.FCM_MP as mp

# %% [code]
# Running algorithm and saving results to variable out    
sources = ['data/iris.arff']
params = {'sources':sources}
out = mp.run(**params)

# %% [code]
import matplotlib.pyplot as plt

# feature importance for classification purposes
fig, ax = plt.subplots()

ax.bar(range(len(out[0]['importance'].flatten())),
       height=out[0]['importance'].flatten())

# connections between features and class nodes
print(out[0]['weights'])

# %% [markdown]
### Scenario Analysis

# %% [code]
from fcmpy import FcmSimulator, FcmIntervention

# %% [code]
inter = FcmIntervention(FcmSimulator)

# %% [code]
inter.initialize(initial_state=init_state, 
                        weight_matrix=weight_matrix, 
                        transfer='sigmoid', inference='mKosko',
                        thresh=0.001, iterations=50, l=1)

# %% [code]
inter.test_results['baseline']

# %% [code]
inter.add_intervention('intervention_1', type='single_shot', 
                        initial_state = {'C1': 0.9, 'C2' : 0.4})

# %% [code]
inter.add_intervention('intervention_1', type='continuous', 
                    impact={'C1':-.3, 'C2' : .5}, effectiveness=1)

# %% [code]
inter.add_intervention('intervention_2', type='continuous', 
                        impact={'C4':-.5}, effectiveness=1)

# %% [code]
inter.add_intervention('intervention_3', type='continuous',
                        impact={'C5':-1}, effectiveness=1)

# %% [code]
inter.test_intervention('intervention_1', iterations=10)
inter.test_intervention('intervention_2')
inter.test_intervention('intervention_3')

# %% [code]
inter.equilibriums

# %% [code]
inter.comparison_table
